# Supplementary material for: The Fibrotic Phenotype of Human Precision-Cut Lung Slices Is Maintained after Cryopreservation
Source: Toxics. 2024 Aug 30;12(9):637. doi: 10.3390/toxics12090637 (PMC11436228; doi:10.3390/toxics12090637)
Supplement: Supplementary file 1 [file toxics-12-00637-s001.zip]

Archive with 7 entries (7 files):
- Supplementary Figure 1-8-30.png
- Supplementary Figure 2-8-30.png
- Supplementary Figure 3-8-30.png
- Supplementary Figure 4-8-30.png
- Supplementary Figure 5-8-30.png
- Supplementary Figure 6-8-30.png
- Supplementary Figure Legends.pdf
